# Supplementary material for: Do age and mating status affect olfactory response of the parasitoid, Microplitis croceipes (Hymenoptera: Braconidae) to host-related plant odors?
Source: F1000Res. 2018 Dec 19;7:1817. Originally published 2018 Nov 20. [Version 2] doi: 10.12688/f1000research.16927.2 (PMC6283379; doi:10.12688/f1000research.16927.2)
Supplement: Attraction of female Microplitis croceipes to four host-related plant odors in Y-tube olfactometer bioassays [file f1000research-7-19257-s0000.tgz › d9b35620-eb5e-49d9-8009-2304f4d3082f_Y-tube_data.csv]

Odor stimulus	Age groups (days)	Mating status	Choice	Number of insects
cis-3-hexenol	one-three	Unmated	Treatment arm	11
cis-3-hexenol	one-three	Unmated	Control arm	9
cis-3-hexenol	one-three	Mated	Treatment arm	14
cis-3-hexenol	one-three	Mated	Control arm	6
cis-3-hexenol	four-six	Unmated	Treatment arm	10
cis-3-hexenol	four-six	Unmated	Control arm	10
cis-3-hexenol	four-six	Mated	Treatment arm	10
cis-3-hexenol	four-six	Mated	Control arm	10
cis-3-hexenol	seven-nine	Unmated	Treatment arm	10
cis-3-hexenol	seven-nine	Unmated	Control arm	10
cis-3-hexenol	seven-nine	Mated	Treatment arm	11
cis-3-hexenol	seven-nine	Mated	Control arm	9
Alpha-pinene	one-three	Unmated	Treatment arm	9
Alpha-pinene	one-three	Unmated	Control arm	11
Alpha-pinene	one-three	Mated	Treatment arm	7
Alpha-pinene	one-three	Mated	Control arm	13
Alpha-pinene	four-six	Unmated	Treatment arm	9
Alpha-pinene	four-six	Unmated	Control arm	11
Alpha-pinene	four-six	Mated	Treatment arm	10
Alpha-pinene	four-six	Mated	Control arm	10
Alpha-pinene	seven-nine	Unmated	Treatment arm	10
Alpha-pinene	seven-nine	Unmated	Control arm	10
Alpha-pinene	seven-nine	Mated	Treatment arm	11
Alpha-pinene	seven-nine	Mated	Control arm	9
Binary mixture	one-three	Unmated	Treatment arm	11
Binary mixture	one-three	Unmated	Control arm	9
Binary mixture	one-three	Mated	Treatment arm	11
Binary mixture	one-three	Mated	Control arm	9
Binary mixture	four-six	Unmated	Treatment arm	11
Binary mixture	four-six	Unmated	Control arm	9
Binary mixture	four-six	Mated	Treatment arm	16
Binary mixture	four-six	Mated	Control arm	4
Binary mixture	seven-nine	Unmated	Treatment arm	14
Binary mixture	seven-nine	Unmated	Control arm	6
Binary mixture	seven-nine	Mated	Treatment arm	10
Binary mixture	seven-nine	Mated	Control arm	10
HIVOC	one-three	Unmated	Treatment arm	12
HIVOC	one-three	Unmated	Control arm	8
HIVOC	one-three	Mated	Treatment arm	15
HIVOC	one-three	Mated	Control arm	5
HIVOC	four-six	Unmated	Treatment arm	13
HIVOC	four-six	Unmated	Control arm	7
HIVOC	four-six	Mated	Treatment arm	13
HIVOC	four-six	Mated	Control arm	7
HIVOC	seven-nine	Unmated	Treatment arm	11
HIVOC	seven-nine	Unmated	Control arm	9
HIVOC	seven-nine	Mated	Treatment arm	11
HIVOC	seven-nine	Mated	Control arm	9
