# Supplementary material for: Do age and mating status affect olfactory response of the parasitoid, Microplitis croceipes (Hymenoptera: Braconidae) to host-related plant odors?
Source: F1000Res. 2018 Dec 19;7:1817. Originally published 2018 Nov 20. [Version 2] doi: 10.12688/f1000research.16927.2 (PMC6283379; doi:10.12688/f1000research.16927.2)
Supplement: Electroantennogram (EAG) response of female Microplitis croceipes to four host-related plant odors [file f1000research-7-19257-s0001.tgz]

Archive with 1 entries (1 files):
- 7dbeb636-7216-4317-884f-0b8013c8cf38_EAG_data.csv
