# Supplementary material for: Do age and mating status affect olfactory response of the parasitoid, Microplitis croceipes (Hymenoptera: Braconidae) to host-related plant odors?
Source: F1000Res. 2018 Dec 19;7:1817. Originally published 2018 Nov 20. [Version 2] doi: 10.12688/f1000research.16927.2 (PMC6283379; doi:10.12688/f1000research.16927.2)
Supplement: Electroantennogram (EAG) response of female Microplitis croceipes to four host-related plant odors [file f1000research-7-19257-s0001.tgz › 7dbeb636-7216-4317-884f-0b8013c8cf38_EAG_data.csv]

Odor stimulus	Mating status	Age group (days)	EAG (mV)
cis-3-hexenol	mated	one-three	0.31
cis-3-hexenol	mated	one-three	0.427
cis-3-hexenol	mated	one-three	0.387
cis-3-hexenol	mated	one-three	0.498
cis-3-hexenol	mated	one-three	0.271
cis-3-hexenol	mated	one-three	0.4545
cis-3-hexenol	mated	one-three	0.134
cis-3-hexenol	mated	one-three	0.2905
cis-3-hexenol	mated	one-three	0.345
cis-3-hexenol	mated	one-three	0.6465
cis-3-hexenol	Mated	four-six	0.1855
cis-3-hexenol	Mated	four-six	0.303
cis-3-hexenol	Mated	four-six	0.3365
cis-3-hexenol	Mated	four-six	0.363
cis-3-hexenol	Mated	four-six	0.116
cis-3-hexenol	Mated	four-six	0.342
cis-3-hexenol	Mated	four-six	0.1505
cis-3-hexenol	Mated	four-six	0.2625
cis-3-hexenol	Mated	four-six	0.2435
cis-3-hexenol	Mated	four-six	0.245
cis-3-hexenol	Mated	seven-nine	0.433
cis-3-hexenol	Mated	seven-nine	0.2105
cis-3-hexenol	Mated	seven-nine	0.288
cis-3-hexenol	Mated	seven-nine	0.3915
cis-3-hexenol	Mated	seven-nine	0.4565
cis-3-hexenol	Mated	seven-nine	0.299
cis-3-hexenol	Mated	seven-nine	0.436
cis-3-hexenol	Mated	seven-nine	0.22
cis-3-hexenol	Mated	seven-nine	0.537
cis-3-hexenol	Mated	seven-nine	0.5235
cis-3-hexenol	Mated	ten-twelve	0.3445
cis-3-hexenol	Mated	ten-twelve	0.4065
cis-3-hexenol	Mated	ten-twelve	0.387
cis-3-hexenol	Mated	ten-twelve	0.207
cis-3-hexenol	Mated	ten-twelve	0.2135
cis-3-hexenol	Mated	ten-twelve	0.3705
cis-3-hexenol	Mated	ten-twelve	0.191
cis-3-hexenol	Mated	ten-twelve	0.2805
cis-3-hexenol	Mated	ten-twelve	0.351
cis-3-hexenol	Mated	ten-twelve	0.344
Alpha-pinene	mated	one-three	0
Alpha-pinene	mated	one-three	0.119
Alpha-pinene	mated	one-three	0.088
Alpha-pinene	mated	one-three	0.275
Alpha-pinene	mated	one-three	0.094
Alpha-pinene	mated	one-three	0.0735
Alpha-pinene	mated	one-three	0.006
Alpha-pinene	mated	one-three	0.0915
Alpha-pinene	mated	one-three	0.137
Alpha-pinene	mated	one-three	0.1095
Alpha-pinene	Mated	four-six	0.0545
Alpha-pinene	Mated	four-six	0.084
Alpha-pinene	Mated	four-six	0.0615
Alpha-pinene	Mated	four-six	0.07
Alpha-pinene	Mated	four-six	0
Alpha-pinene	Mated	four-six	0.04
Alpha-pinene	Mated	four-six	0
Alpha-pinene	Mated	four-six	0
Alpha-pinene	Mated	four-six	0.1155
Alpha-pinene	Mated	four-six	0.069
Alpha-pinene	Mated	seven-nine	0.101
Alpha-pinene	Mated	seven-nine	0.1125
Alpha-pinene	Mated	seven-nine	0.132
Alpha-pinene	Mated	seven-nine	0.0925
Alpha-pinene	Mated	seven-nine	0.1295
Alpha-pinene	Mated	seven-nine	0.232
Alpha-pinene	Mated	seven-nine	0.073
Alpha-pinene	Mated	seven-nine	0.107
Alpha-pinene	Mated	seven-nine	0.168
Alpha-pinene	Mated	seven-nine	0.0865
Alpha-pinene	Mated	ten-twelve	0.0765
Alpha-pinene	Mated	ten-twelve	0.0775
Alpha-pinene	Mated	ten-twelve	0.079
Alpha-pinene	Mated	ten-twelve	0.051
Alpha-pinene	Mated	ten-twelve	0.0335
Alpha-pinene	Mated	ten-twelve	0.0685
Alpha-pinene	Mated	ten-twelve	0.047
Alpha-pinene	Mated	ten-twelve	0.1435
Alpha-pinene	Mated	ten-twelve	0.095
Alpha-pinene	Mated	ten-twelve	0.073
Binary mixture	mated	one-three	0.163
Binary mixture	mated	one-three	0.308
Binary mixture	mated	one-three	0.311
Binary mixture	mated	one-three	0.41
Binary mixture	mated	one-three	0.195
Binary mixture	mated	one-three	0.2745
Binary mixture	mated	one-three	0.073
Binary mixture	mated	one-three	0.1835
Binary mixture	mated	one-three	0.342
Binary mixture	mated	one-three	0.2285
Binary mixture	Mated	four-six	0.1885
Binary mixture	Mated	four-six	0.206
Binary mixture	Mated	four-six	0.2445
Binary mixture	Mated	four-six	0.214
Binary mixture	Mated	four-six	0.094
Binary mixture	Mated	four-six	0.32
Binary mixture	Mated	four-six	0.2545
Binary mixture	Mated	four-six	0.0955
Binary mixture	Mated	four-six	0.2525
Binary mixture	Mated	four-six	0.126
Binary mixture	Mated	seven-nine	0.232
Binary mixture	Mated	seven-nine	0.3075
Binary mixture	Mated	seven-nine	0.242
Binary mixture	Mated	seven-nine	0.1935
Binary mixture	Mated	seven-nine	0.2585
Binary mixture	Mated	seven-nine	0.244
Binary mixture	Mated	seven-nine	0.137
Binary mixture	Mated	seven-nine	0.272
Binary mixture	Mated	seven-nine	0.412
Binary mixture	Mated	seven-nine	0.3735
Binary mixture	Mated	ten-twelve	0.2535
Binary mixture	Mated	ten-twelve	0.3335
Binary mixture	Mated	ten-twelve	0.226
Binary mixture	Mated	ten-twelve	0.228
Binary mixture	Mated	ten-twelve	0.1895
Binary mixture	Mated	ten-twelve	0.3345
Binary mixture	Mated	ten-twelve	0.246
Binary mixture	Mated	ten-twelve	0.2655
Binary mixture	Mated	ten-twelve	0.235
Binary mixture	Mated	ten-twelve	0.213
HIVOC	mated	one-three	0.6985
HIVOC	mated	one-three	1.0235
HIVOC	mated	one-three	1.1425
HIVOC	mated	one-three	1.266
HIVOC	mated	one-three	1.017
HIVOC	mated	one-three	0.9685
HIVOC	mated	one-three	0.467
HIVOC	mated	one-three	0.912
HIVOC	mated	one-three	0.812
HIVOC	mated	one-three	1.332
HIVOC	Mated	four-six	0.747
HIVOC	Mated	four-six	0.844
HIVOC	Mated	four-six	0.9715
HIVOC	Mated	four-six	0.895
HIVOC	Mated	four-six	1.201
HIVOC	Mated	four-six	0.822
HIVOC	Mated	four-six	1.024
HIVOC	Mated	four-six	0.709
HIVOC	Mated	four-six	0.9555
HIVOC	Mated	four-six	0.7765
HIVOC	Mated	seven-nine	0.8865
HIVOC	Mated	seven-nine	0.952
HIVOC	Mated	seven-nine	0.575
HIVOC	Mated	seven-nine	0.787
HIVOC	Mated	seven-nine	0.9725
HIVOC	Mated	seven-nine	0.8265
HIVOC	Mated	seven-nine	0.9115
HIVOC	Mated	seven-nine	0.595
HIVOC	Mated	seven-nine	1.06
HIVOC	Mated	seven-nine	0.9595
HIVOC	Mated	ten-twelve	0.8095
HIVOC	Mated	ten-twelve	1.2615
HIVOC	Mated	ten-twelve	0.778
HIVOC	Mated	ten-twelve	0.7985
HIVOC	Mated	ten-twelve	0.916
HIVOC	Mated	ten-twelve	0.852
HIVOC	Mated	ten-twelve	0.921
HIVOC	Mated	ten-twelve	0.865
HIVOC	Mated	ten-twelve	0.8925
HIVOC	Mated	ten-twelve	0.6175
